# Supplementary material for: Contamination, Source Identification, Ecological and Human Health Risks Assessment of Potentially Toxic-Elements in Soils of Typical Rare-Earth Mining Areas
Source: Int J Environ Res Public Health. 2022 Nov 16;19(22):15105. doi: 10.3390/ijerph192215105 (PMC9690513; doi:10.3390/ijerph192215105)
Supplement: Supplementary file 1 [file ijerph-19-15105-s001.zip]

Archive with 1 entries (1 files):
- ijerph-1995390-supplementary.pdf
